# Supplementary material for: Towards Profiling of the G-Quadruplex Targeting Drugs in the Living Human Cells Using NMR Spectroscopy
Source: Int J Mol Sci. 2021 Jun 3;22(11):6042. doi: 10.3390/ijms22116042 (PMC8199861; doi:10.3390/ijms22116042)
Supplement: Supplementary file 1 [file ijms-22-06042-s001.zip]

Archive with 1 entries (1 files):
- ijms-1225667-supplementary.pdf
